# Supplementary material for: Rare Filaggrin Variants Are Associated with Pustular Skin Diseases in Asians
Source: Int J Mol Sci. 2024 Jun 12;25(12):6466. doi: 10.3390/ijms25126466 (PMC11203790; doi:10.3390/ijms25126466)
Supplement: Supplementary file 1 [file ijms-25-06466-s001.zip]

Archive with 1 entries (1 files):
- ijms-3034442-supplementary.pdf
